# Supplementary material for: Antiproliferative Activity and Impact on Human Gut Microbiota of New O-Alkyl Derivatives of Naringenin and Their Oximes
Source: Int J Mol Sci. 2023 Jun 7;24(12):9856. doi: 10.3390/ijms24129856 (PMC10298275; doi:10.3390/ijms24129856)
Supplement: Supplementary file 1 [file ijms-24-09856-s001.zip]

Archive with 1 entries (1 files):
- ijms-2427741-supplementary.pdf
